# Supplementary material for: Glucagon-like peptide-1 receptor blockade impairs islet secretion and glucose metabolism in humans
Source: J Clin Invest. 2023 Nov 15;133(22):e173495. doi: 10.1172/JCI173495 (PMC10645389; doi:10.1172/JCI173495)
Supplement: Supporting data values [file jci-133-173495-s160.xlsx]

## Sheet: Table 1
T2DM
De-identifier	LAM829	MOR080	JUR180	DEM739	WIT253	KRU335	SOR410	BAL598	WYT874	GRE244	DEN333					Average	SEM		P-Value
Age (y)	62	60	59	60	62	61	52	50	50	56	64					57.8182	1.51848		0.225466
Gender	F	F	F	F	M	F	F	F	M	M	F
TBM	69.4	78.9	90	126	101.4	87.6	80.4	106.9	138	117	63					96.2364	7.19295		0.73452
Height	150.2	159	172.1	166.3	178	169.7	156.8	161.5	189.2	181.1	159.7					167.6	3.5372		0.995803
BMI	30.8	31.2	30.4	45.6	32	30.4	32.7	40.9	38.6	35.7	24.7					33.9091	1.76406		0.799564
LBM	34.814	40.011	47.782	54.244	61.856	44.733	43.077	55.688	76.263	71.113	35.878					51.4054	4.17255		0.988711
Fasting Glucose	6.99426	5.10692	8.8816	6.71671	6.1061	6.05059	8.60405	8.8816		6.99426	6.6612					7.09973	0.408706		7.44791e-05
HbA1c	5.4	5.5	7.1	7.1	6.3	6.2	6.9	7.6		6.4	6.5					6.5	0.222111		1.17566e-05
Non-Diabetic
De-identifier	WEL992	AAK917	WAL636	WIT253	BAR591	WIN505	BRA934	WIL858	AND759	BOS744	CHA224	DIE218				Average	SEM
Age (y)	35	54	61	53	54	64	61	56	60	57	53	43				54.25	2.35206
Gender	F	F	F	M	F	F	M	M	M	F	F	F
TBM	80.4	83.5	105	111.9	90.2	74.9	115.4	96	91.5	97.9	86.7	89.2				93.55	3.56029
Height	163.8	158	171.2	185.9	158.9	166.3	177.9	184.8	171.4	153.2	157.6	162.5				167.625	3.1159
BMI	30	33.4	35.8	32.4	35.7	27.1	36.5	28.1	31.1	41.7	34.9	33.8				33.375	1.15988
LBM	40.109	44.52	50.011	73.296	43.717	40.576	62.659	68.683	56.253	44.486	43.902	49.552				51.4803	3.24359
Si	15.0279	4.49407	5.19959	12.9235	4.38637	6.68419	2.62885	17.5302	37.4034	1.1749	5.20708	7.22713				9.9906	2.88704
Phi	60.3716	69.6004	69.1961	39.7977	61.7931		71.5483	51.351	62.9338		68.1627	65.2669				62.0022	3.08991
DI	1512.1	521.316	599.652	857.208	451.746		313.483	1500.32	3923.22		591.548	786.153				1105.68	338.959
Fasting Glucose	5.05141	5.32896	4.85712	5.24569	5.80079	4.88488	5.46773	5.24569	5.13467	4.71835	5.49549	5.10692				5.19481	0.0880898
120 Min Glucose	5.49549	7.46609	6.79997	7.41058	10.2971	7.57711	8.10446	8.04895	4.41304	10.0196	7.27181	6.49467				7.4499	0.476125
HbA1c	4.6	5.6	5.4	5.4	5.3	4.9	5.6	5	5.1	5.3	5.3	5.1				5.21667	0.0842375

## Sheet: Figure 1a
De-identifier	WEL992	AAK917	WAL636	BEH403	BAR591	WIN505	BRA934	WIL858	AND759	BOS744	CHA224	DIE218				P-Value				WEL992	AAK917	WAL636	BEH403	BAR591	WIN505	BRA934	WIL858	AND759	BOS744	CHA224	DIE218
	Exe	Exe	Exe	Exe	Exe	Exe	Exe	Exe	Exe	Exe	Exe	Exe	Mean	SEM						Sal	Sal	Sal	Sal	Sal	Sal	Sal	Sal	Sal	Sal	Sal	Sal	Mean	SEM
DOS	2022-04-22	2021-12-15	2022-03-25	2022-04-01	2022-04-15	2022-02-11	2022-03-30	2022-03-10	2022-04-20	2022-07-26	2022-08-30	2022-10-19								2022-01-28	2022-01-19	2022-02-02	2022-03-09	2022-04-28	2022-02-23	2022-04-06	2022-03-03	2022-05-18	2022-06-28	2022-09-14	2022-10-12
-180	4.77833	5.415	4.70833	4.63167	5.10667	4.32167	4.83167	4.59167	4.36667	6.30667	5.86667	5.04333	4.99736	0.173425		0.468329			-180	4.81	5.03333	4.44167	4.995	5.09	4.41167	4.89167	4.68333	4.80167	6.11	6.06667	5.26833	5.05028	0.1573
-30	5.44167	5.98833	5.15333	5.23667	6.335	4.73167	5.54	5.17167	5.46167	6.035	6.52	5.43	5.58708	0.152513		7.20935e-06			-30	4.79167	5.38167	4.85333	4.985	5.58	4.545	5.185	4.76167	5.00333	5.14333	6.06333	4.99667	5.1075	0.118636
-20	5.325	5.95167	5.29167	4.95333	6.01	4.70667	5.17333	5.08167	5.26667	5.95	6.27	5.375	5.44625	0.139774		0.000162135			-20	4.51667	5.36667	4.595	4.84833	5.44833	4.105	5.24333	4.62333	5.08	4.96167	5.91	4.83667	4.96125	0.140422
-10	5.01833	5.73	5.20333	4.99833	6.01167	4.59167	5.33333	5.36667	5.37333	5.94667	6.31	5.21	5.42444	0.141535		0.000404576			-10	4.63833	5.425	4.86167	4.87	5.32	4.425	5.32	4.72833	5.025	5.07	6.095	4.94833	5.06056	0.126728
0	5.45833	6.07	5.29167	5.36167	6.175	4.355	5.32167	5.395	5.41	5.945	6.31	5.36167	5.53792	0.152324		0.00199794			0	4.53833	5.44333	4.90333	5.02667	5.525	4.59333	5.46167	4.86667	5.02333	4.92667	6.07	4.92167	5.10833	0.126365
30	11.0167	11.5333	9.42667	11.7833	9.35167	9.91167	9.85667	9.34167	10.45	9.66833	8.01	11.05	10.1167	0.313673		0.936759			30	10.4167	9.965	9.23333	10.8	10.7667	9.71	10.6167	10.1167	10.3333	9.28	10.2167	9.62667	10.0901	0.155376
60	10.2167	10.2	9.71833	10.8333	10.0467	10.4833	11.0167	9.22	9.46333	8.79	11.13	11.05	10.1807	0.221534		0.497714			60	9.94	9.56	10.7667	9.695	10.0667	9.89167	10.3833	10.0633	10.2833	9.52833	9.95167	10.0067	10.0114	0.101082
90	8.79667	9.52167	9.24	9.2	9.32167	9.585	10.75	9.35	8.61167	8.855	10.48	9.66333	9.44792	0.183329		0.142306			90	8.02833	8.72667	9.16	9.295	9.21667	9.02833	9.53333	9.55333	7.87333	9.83167	8.755	10.2	9.10014	0.196765
120	9.27167	9.12	9.52	8.705	8.99	6.55	9.97	9.61833	9.32333	9.535	8.86	9.52333	9.08222	0.251881		0.419383			120	8.81	8.82	8.915	8.93	9.085	9.02333	8.57	8.94833	7.47333	9.24667	8.61333	9.51	8.82875	0.143686
150	10.6	9.05333	9.01667	9.23333	9.29	9.47833	8.53667	9.59667	9.655	9.28167	7.04	10.25	9.25264	0.255955		0.867278			150	9.37667	8.93667	9.31667	9.84667	9.45	9.16333	8.57167	9.36833	8.62667	9.025	9.42333	9.37	9.20625	0.10506
160	10.7	9.01167	8.65667	8.43	8.91167	8.53667	8.17667	9.24167	9.36333	9.10167	7.95	10.3833	9.03861	0.237286		0.858978			160	9.12833	8.74333	9.08667	9.475	8.98833	8.91167	8.73	9.58	8.105	9.14167	9.03	8.97	8.99083	0.108523
170	9.69833	8.57333	8.84833	9.5	8.85833	8.25333	7.83833	9.17833	8.49667	9.50833	8.55	10.425	8.97736	0.206711		0.996597			170	9.61333	8.68667	8.76667	9.15833	9.04833	8.935	8.77833	9.59333	7.96	9.42167	8.96	8.79667	8.97653	0.130771
180	9.77333	8.90667	9.205	8.885	8.96667	8.00333	8.06	9.29167	8.805	9.42	9.99	10.3167	9.13528	0.201014		0.415431			180	9.65	8.79833	9.01	10.03	9.44	9.145	9.03333	9.75833	8.07	11.15	9.09	9.13167	9.35889	0.218157
Fasting	5.31083	5.935	5.235	5.1375	6.13292	4.59625	5.34208	5.25375	5.37792	5.96917	6.3525	5.34417	5.49892	0.143432		0.000463061				4.62125	5.40417	4.80333	4.9325	5.46833	4.41708	5.3025	4.745	5.03292	5.02542	4.97525	5.01065	4.9782	0.0897154
clamp	10.0087	8.933	9.04933	8.95067	9.00333	8.16433	8.51633	9.38533	9.12867	9.36933	8.478	10.1797	9.09722	0.169919		0.871724				9.31567	8.797	9.019	9.488	9.20233	9.03567	8.73667	9.44967	8.047	9.597	9.0688	9.04411	9.06674	0.12032
Symp Fasting	13.9084	9.36968	8.60567	4.07206	11.4697	3.97612	0.743731	10.1851	6.63014	17.2099	24.4373	6.444	9.7543	1.86802

## Sheet: Figure 1b
De-identifier	LAM829	MOR080	JUR180	DEM739	WIT253	KRU335	SOR410	BAL598	WYT874	GRE244	DEN333									LAM829	MOR080	JUR180	DEM739	WIT253	KRU335	SOR410	BAL598		GRE244	DEN333
	Exe	Exe	Exe	Exe	Exe	Exe	Exe	Exe	Exe	Exe	Exe									Sal	Sal	Sal	Sal	Sal	Sal	Sal	Sal	Sal	Sal	Sal
	2021-10-20	2021-12-08	2021-12-21	2022-01-05	2022-04-07	2022-02-25	2022-06-17	2022-06-27	2022-07-15	2022-10-28	2022-11-11	Mean	SEM			P-value				2021-11-03	2021-12-01	2022-01-21	2021-12-17	2022-02-23	2022-03-04	2022-06-24	2022-07-25	2022-11-04	2022-11-09	2022-11-04	Mean	SEM
-180	7.885	6.40833	11.4	7.71167	6.19167	6.315	7.47833	8.77	5.405	6.84667	9.93	7.66742	0.537135			0.151957			-180	7.42167	6.195	10.4833	7.93	6.25167	5.625	7.75833	7.59333		7.43167	9.445	7.6135	0.466698
-30	7.975	6.295	12.6	8.72667	6.69667	7.14667	8.08833	11.5667	6.20667	8.355	8.645	8.39106	0.616643			0.00245809			-30	7.09667	5.88333	11.8167	7.28333	6.11667	5.95833	6.7	7.795		6.80333	7.97667	7.343	0.547117
-20	7.65167	6.00167	12.7667	8.82667	6.37833	6.96	8.16333	11.0667	5.975	8.155	8.91833	8.2603	0.63878			0.00117182			-20	6.92333	5.88333	11.55	7.105	5.88833	5.75167	6.47333	7.58833		6.41833	7.71167	7.12933	0.53812
-10	7.44	6.09	12.6667	8.765	6.39333	6.75333	8	10.9333	5.85667	8.005	8.36833	8.11561	0.629915			0.00243575			-10	6.76167	5.725	11.4833	6.94667	5.83833	5.645	6.39	7.29333		6.61667	7.94167	7.06417	0.541825
0	7.42333	6.15667	12.8667	8.86167	6.57833	6.895	8.11333	11.55	5.885	7.88667	9.10667	8.30212	0.665525			0.00188762			0	6.88667	5.67333	11.85	7.00167	5.85167	5.65667	6.82167	7.62833		6.385	8.04333	7.17983	0.57724
30	9.67167	9.18167	13.6167	8.61833	10.0667	9.95667	10.25	11.1333	8.85	10.95	9.37667	10.152	0.420817			0.416948			30	11.4	9.92167	11.3833	9.43167	8.93333	10.2667	9.35333	9.735		9.22833	9.67667	9.933	0.26988
60	9.34833	9.32333	13.6	8.475	11.3167	9.68833	9.88833	10.85	9.50667	10.5167	9.49833	10.1829	0.417002			0.839737			60	10.0983	9.62333	11.9167	9.495	10.5	9.73333	10.2833	11.7667		9.36667	10.35	10.3133	0.281751
90	9.805	9.71	13.55	9.74167	9.96833	8.99333	9.9	10.4	9.41	9.29	9.95	10.0653	0.3666			0.886774			90	9.11	9.17833	12.0667	9.19667	11.1833	8.57833	9.72333	12.4		9.63333	9.77333	10.0843	0.418414
120	9.50833	9.225	13.5167	9.665	9.38333	8.79	9.52	10.1	9.33	9.17667	9.395	9.78273	0.385885			0.793899			120	9.02833	9.28167	11.85	9.34833	10.6167	8.71833	9.08167	11.1		10.1167	9.88333	9.9025	0.321727
150	9.48833	8.92167	13.1333	9.775	8.88	8.855	9.715	9.93333	9.09167	9.21667	9.47	9.68	0.363534			0.693053			150	9.525	9.61	11.6333	9.205	9.79333	8.82667	9.15167	9.84333		9.42667	9.495	9.651	0.240529
160	8.91333	9.74333	13.05	9.43	8.355	8.59333	9.79667	9.725	9.41167	9.2	9.44	9.6053	0.372485			0.105698			160	9.56333	9.21833	11.2333	8.91167	8.84667	8.69833	8.38833	9.44833		8.86833	8.69333	9.187	0.25412
170	8.88667	9.50167	13.15	9.21	8.40833	8.43	9.33833	9.635	9.775	9.36	9.46833	9.5603	0.383998			0.0741644			170	9.26	9.135	11.1333	8.74167	8.51667	8.61667	8.66167	9.085		8.82667	9.18333	9.116	0.238863
180	9.14	9.62667	12.7167	9.32833	8.57167	8.72833	9.85833	9.70167	9.88333	9.645	9.50333	9.7003	0.328565			0.0485614			180	9.82667	9.27	11.35	8.86167	8.74667	8.70667	8.89833	8.91833		8.78833	9.11833	9.2485	0.256178
Fasting	7.6225	6.13583	12.725	8.795	6.51167	6.93875	8.09125	11.2792	5.98083	8.10042	8.75958	8.26727	0.636441			0.00174504				6.91708	5.79125	11.675	7.08417	5.92375	5.75292	6.59625	7.57625		6.55583	7.91833	7.17908	0.550345
clamp	9.18733	9.40367	13.1133	9.48167	8.71967	8.67933	9.64567	9.819	9.49833	9.31967	9.45533	9.66573	0.360572			0.215893				9.44067	9.303	11.44	9.01367	9.304	8.71333	8.83633	9.679		9.20533	9.27467	9.421	0.241463
Symp Fasting	9.71102	5.77977	8.61188	21.6321	9.46257	18.7415	20.4282	39.7939		21.156	10.0968	16.5414	3.20559			0.0356642

## Sheet: Figure 1c
De-identifier	WEL992	AAK917	WAL636	BEH403	BAR591	WIN505	BRA934	WIL858	AND759	BOS744	CHA224	DIE218				P-Value				WEL992	AAK917	WAL636	BEH403	BAR591	WIN505	BRA934	WIL858	AND759	BOS744	CHA224	DIE218
	2022-04-22	2021-12-15	2022-03-25	2022-04-01	2022-04-15	2022-02-11	2022-03-30	2022-03-10	2022-04-20	2022-07-26	2022-08-30	2022-10-19								2022-01-28	2022-01-19	2022-02-02	2022-03-09	2022-04-28	2022-02-23	2022-04-06	2022-03-03	2022-05-18	2022-06-28	2022-09-14	2022-10-12
	Exe	Exe	Exe	Exe	Exe	Exe	Exe	Exe	Exe	Exe	Exe	Exe	Mean	SEM						Sal	Sal	Sal	Sal	Sal	Sal	Sal	Sal	Sal	Sal	Sal	Sal	Mean	SEM
-30	8.5	2.9	2.8	3.6	2.3	4.5	4.9	3.1	1.8	2.5	2.9	3	3.56667	0.513947		0.541361			-30	7.4	2.4	2.2	1.8	2.5	4.3	6.1	2.1	2.1	2.9	3.7	3.4	3.40833	0.504744
0	8.9	3.1	4.5	3.9	2.3	4.5	4.9	2.5	2.2	2.6	3.4	3.2	3.83333	0.530485		0.268875			0	8.1	2.5	2.6	2.2	2.6	3.8	5.9	1.7	2.3	3.2	2.9	4.3	3.50833	0.530074
60	5.4	1.1	1.8	1.4	1.7	3.1	3.8	1.7	1.1	2.2	2.5	1.8	2.3	0.363693		0.107226			60	4.1	1.5	1.8	1.1	1.5	2.2	4.7	1	1.3	1.8	1.1	1.4	1.95833	0.345635
90	4.2	1.2	1.7	1.1	1.6	2.3	4.6	1.2	1.3	1.6	1.7	1.4	1.99167	0.338548		0.629971			90	4.2	1.2	1.6	1.4	1.1	2	5.1	1.2	2.1	2.2	1.4	1.1	2.05	0.37183
120	3.5	1	2	1.6	1.1	3.2	5.8	1.3	1	1.6	2.4	2.5	2.25	0.402737		0.0630429			120	4.2	1	1.6	1	1	2.1	4.5	1	1.4	1.2	2.3	1.2	1.875	0.35678
150	3	1.3	1.3	1.9	1	2.3	5.4	1.7	1	1.7	1.8	3	2.11667	0.355654		0.0211452			150	3.2	1	1.2	1.1	1.1	1.8	4.3	1	1.1	1.3	1.8	1.4	1.69167	0.296305
180	3	1.2	1.5	1	1	1.8	4.8	1.4	1	1.3	1.8	1.6	1.78333	0.316906		0.317234			180	3.2	1.2	1	1	1.2	1.7	4.2	1	1	2	1.5	1	1.66667	0.296017

## Sheet: Figure 1d
De-identifier	LAM829	MOR080	JUR180	DEM739	WIT253	KRU335	SOR410	BAL598	WYT874	GRE244	DEN333							LAM829	MOR080	JUR180	DEM739	WIT253	KRU335	SOR410	BAL598	WYT874	GRE244	DEN333
	2021-10-20	2021-12-08	2021-12-21	2022-01-05	2022-04-07	2022-02-25	2022-06-17	2022-06-27	2022-07-15	2022-10-28	2022-11-11				P-value			2021-11-03	2021-12-01	2022-01-21	2021-12-17	2022-03-23	2022-03-04	2022-06-24	2022-07-25		2022-11-09	2022-11-04
	Exe	Exe	Exe	Exe	Exe	Exe	Exe	Exe	Exe	Exe	Exe	Mean	SEM					Sal	Sal	Sal	Sal	Sal	Sal	Sal	Sal	Sal	Sal	Sal	Mean	SEM
-30	3.8	3.2	6.9	5.3	5	14.2	3.2	3.1	4	4.6	2.5	5.07273	0.987291		0.35203		-30	4.1	6.8	4.7	4.9	3.7	10.6	2.3	2		3	3.6	4.57	0.800007
0	4	3.3	7.2	5.1	4.9	13.4	2.8	2.8	3.5	4.6	2.3	4.9	0.946669		0.264929		0	4.7	5.9	5	4.6	3.6	9.6	2.7	2.2		3.1	2.5	4.39	0.694814
60	3.1	2.6	7.1	4.6	3.6	8.3	2.5	2.7	2.5	3.3	2.5	3.89091	0.604446		0.0546635		60	2.3	3.2	3.4	3.6	3.1	8.2	1.9	2		2.9	1.9	3.25	0.585994
90	2.9	2.4	10.3	3.7	3	9.1	2.5	2.9	2.4	4	2.1	4.11818	0.852997		0.0771161		90	1.9	2.2	4.2	3.3	3.2	6.4	2.4	1.5		2.2	3	3.03	0.449951
120	2.5	2	5.9	3.9	3.6	6.9	2.4	2.6	2	2.9	2	3.33636	0.498411		0.698806		120	2.3	4.1	4.9	3.1	2.2	8.7	1.8	1.5		2.7	1.9	3.32	0.686505
150	2.8	2.3	5.8	4.1	3.2	10.9	2.1	2.1	2.3	2.8	2.2	3.69091	0.795265		0.511201		150	2.5	4.9	6	3.1	1.9	9	1.6	1.9		2.4	2.4	3.57	0.750711
180	2.3	1.9	6.9	3.9	2.2	11.1	6.6	2.4	1.9	2.3	2.1	3.96364	0.902448		0.140862		180	2.8	2.7	4.7	3	2	8.2	2.2	2.4		2.5	2.4	3.29	0.594689

## Sheet: Figure 2a
De-identifier	WEL992	AAK917	WAL636	BEH403	BAR591	WIN505	BRA934	WIL858	AND759	BOS744	CHA224	DIE218								WEL992	AAK917	WAL636	BEH403	BAR591	WIN505	BRA934	WIL858	AND759	BOS744	CHA224	DIE218
	Exe	Exe	Exe	Exe	Exe	Exe	Exe	Exe	Exe	Exe	Exe	Exe								Sal	Sal	Sal	Sal	Sal	Sal	Sal	Sal	Sal	Sal	Sal	Sal
uU/ml	2022-04-22	2021-12-15	2022-03-25	2022-04-01	2022-04-15	2022-02-11	2022-03-30	2022-03-10	2022-04-20	2022-07-26	2022-08-30	2022-10-19								2022-01-28	2022-01-19	2022-02-02	2022-03-09	2022-04-28	2022-02-23	2022-04-06	2022-03-03	2022-05-18	2022-06-28	2022-09-14	2022-10-12
-30	8.2	10	9.1	2.9	6.7	6.3	7.8	2.4	3.3	8	10.8	6.7							-30	9.3	8.4	14	3.5	7.6	8.7	11.4	2.9	3.1	6.2	11.7	6.1
0	5.6	9.7	6.2	2.4	5.5	5	8.9	2.3	3.2	7.5	10.3	7.9							0	7	9.1	9.3	1.5	7.6	7.4	9.9	2.4	4	8	14.4	12.7
2	8.1	9.8	7.2	2.3	5.6	5.7	7.5	2.5	3.5	8.6	10	6.4							2	7.6	11.4	11.3	6.1	8.1	5.7	11.2	2.7	4.4	6.2	16.4	5.9
4	20.7	10.6	12.9	11.8	13.9	4.3	12.6	2.9	13.2	11.9	10.4	24.8							4	18.8	8.9	27.6		7.5	26.7	13.5	4.6	10.4	19.6	19.5	32.7
6	20.9	19.9	32.9	13.5	15.9	8.9	17	9.3	12	14.5	9.6	27.6							6	28.9	11.7	66.2		19.9	35.2	28.3	15.1	12.2	17	36.5	37.5
8	16.6	21.4	26.9	9	14.8	17.9	20	11.7	7.4	15.6	13.7	20.6							8	28.1	19.4	60.5		18	27.2	26.6	11.8	10.9	20.1	43.1	29.2
10	16.4	10.9	34.8	8.9	16.1	17.4	20.3	10.5	13.1	15	13.4	17.1							10	29	20.3	50.4		18.9	27.3	26.2	10.8	11	18.9	43.9	23.7
20	18.1	9	30	8.9	15.3	19.3	29.8	5.5	13.6	17.2	24.9	20							20	32.6	27.2	53	3.4	24.1	36.6	35.6	11.2	14.1	20	47.6	23.5
30	23.7	28.4	41.7	11.4	16.6	20.1	34.9	7.7	16.6	18.2	24.1	20.9							30	33	35.2	72.4	10.9	31.1	38.3	42.5	9.9	17.4	22	53.6	23.7
60	35.3	44.2	53.4	14.2	22.6	29.8	49	7.9	15.9	23.2	56.9	27.5							60	44.5	37	84	13.9	32.6	45.2	46.3	12.5	17.5	25.2	48.3	26.1
90	35.1	42.3	68.4	14.9	20.1	28.8	63.4	9.4	17.6	28.2	45.7	29.5							90	48.7	41.1	76.5	15.9	31	53	49.7	16.4	11.4	35.7	37.6	34.6
120	35.9	37	82.2	14.8	19	18	63.8	7.8	24.5	27.4	32.1	34							120	52.7	34.6	88.7	12.1	24.4	64.3	51.1	12.5	12.2	37	53	25.2
150	34.6	38.1	49.5	16	19.4	41.6	50.3	11.8	24.9	34.4	20.7	33.9							150	48.5	38.8	90.3	12.1	27.6	64.8	49.9	11.1	18.9	36.2	41.2	24.9
180	49.6	39.6	50	17.8	15.9	27.1	35	8.8	22.7	33.6	39.2	28.8							180	58.9	47.4	78	16.1	27.6	55.2	48.9	9.9	14.9	40.7	39.8	24.1
	WEL992	AAK917	WAL636	BEH403	BAR591	WIN505	BRA934	WIL858	AND759	BOS744	CHA224	DIE218								WEL992	AAK917	WAL636	BEH403	BAR591	WIN505	BRA934	WIL858	AND759	BOS744	CHA224	DIE218
Conversion	Exe	Exe	Exe	Exe	Exe	Exe	Exe	Exe	Exe	Exe	Exe	Exe								Sal	Sal	Sal	Sal	Sal	Sal	Sal	Sal	Sal	Sal	Sal	Sal
pmol/l	2022-04-22	2021-12-15	2022-03-25	2022-04-01	2022-04-15	2022-02-11	2022-03-30	2022-03-10	2022-04-20	2022-07-26	2022-08-30	2022-10-19								2022-01-28	2022-01-19	2022-02-02	2022-03-09	2022-04-28	2022-02-23	2022-04-06	2022-03-03	2022-05-18	2022-06-28	2022-09-14	2022-10-12
-30	49.2	60	54.6	17.4	40.2	37.8	46.8	14.4	19.8	48	64.8	40.2				0.14579			-30	55.8	50.4	84	21	45.6	52.2	68.4	17.4	18.6	37.2	70.2	36.6
0	33.6	58.2	37.2	14.4	33	30	53.4	13.8	19.2	45	61.8	47.4				0.0113769			0	42	54.6	55.8	9	45.6	44.4	59.4	14.4	24	48	86.4	76.2
2	48.6	58.8	43.2	13.8	33.6	34.2	45	15	21	51.6	60	38.4				0.0435603			2	45.6	68.4	67.8	36.6	48.6	34.2	67.2	16.2	26.4	37.2	98.4	35.4
4	124.2	63.6	77.4	70.8	83.4	25.8	75.6	17.4	79.2	71.4	62.4	148.8				0.100497			4	112.8	53.4	165.6		45	160.2	81	27.6	62.4	117.6	117	196.2
6	125.4	119.4	197.4	81	95.4	53.4	102	55.8	72	87	57.6	165.6				0.017678			6	173.4	70.2	397.2		119.4	211.2	169.8	90.6	73.2	102	219	225
8	99.6	128.4	161.4	54	88.8	107.4	120	70.2	44.4	93.6	82.2	123.6				0.0171648			8	168.6	116.4	363		108	163.2	159.6	70.8	65.4	120.6	258.6	175.2
10	98.4	65.4	208.8	53.4	96.6	104.4	121.8	63	78.6	90	80.4	102.6				0.00915323			10	174	121.8	302.4		113.4	163.8	157.2	64.8	66	113.4	263.4	142.2
20	108.6	54	180	53.4	91.8	115.8	178.8	33	81.6	103.2	149.4	120				0.00364177			20	195.6	163.2	318	20.4	144.6	219.6	213.6	67.2	84.6	120	285.6	141
30	142.2	170.4	250.2	68.4	99.6	120.6	209.4	46.2	99.6	109.2	144.6	125.4				0.00597328			30	198	211.2	434.4	65.4	186.6	229.8	255	59.4	104.4	132	321.6	142.2
60	211.8	265.2	320.4	85.2	135.6	178.8	294	47.4	95.4	139.2	341.4	165				0.183092			60	267	222	504	83.4	195.6	271.2	277.8	75	105	151.2	289.8	156.6
90	210.6	253.8	410.4	89.4	120.6	172.8	380.4	56.4	105.6	169.2	274.2	177				0.207415			90	292.2	246.6	459	95.4	186	318	298.2	98.4	68.4	214.2	225.6	207.6
120	215.4	222	493.2	88.8	114	108	382.8	46.8	147	164.4	192.6	204				0.240565			120	316.2	207.6	532.2	72.6	146.4	385.8	306.6	75	73.2	222	318	151.2
150	207.6	228.6	297	96	116.4	249.6	301.8	70.8	149.4	206.4	124.2	203.4				0.106761			150	291	232.8	541.8	72.6	165.6	388.8	299.4	66.6	113.4	217.2	247.2	149.4
180	297.6	237.6	300	106.8	95.4	162.6	210	52.8	136.2	201.6	235.2	172.8				0.0392537			180	353.4	284.4	468	96.6	165.6	331.2	293.4	59.4	89.4	244.2	238.8	144.6
Basal	41.4	59.1	45.9	15.9	36.6	33.9	50.1	14.1	19.5	46.5	63.3	43.8	39.175	4.61851		0.0169183				48.9	52.5	69.9	15	45.6	48.3	63.9	15.9	21.3	42.6	78.3	56.4	46.55	5.89312
peak	297.6	237.6	493.2	106.8	116.4	249.6	382.8	70.8	149.4	206.4	235.2	204	229.15	34.6857		0.0573937				353.4	284.4	541.8	96.6	195.6	388.8	306.6	98.4	113.4	244.2	321.6	225	264.15	38.0397
Clamp	240.2	229.4	363.4	97.2	108.6	173.4	298.2	56.8	144.2	190.8	184	193.4	189.967	24.8097		0.0768386				320.2	241.6	514	80.6	159.2	368.6	299.8	67	92	227.8	268	148.4	232.267	38.3367
	WEL992	AAK917	WAL636	BEH403	BAR591	WIN505	BRA934	WIL858	AND759	BOS744	CHA224	DIE218								WEL992	AAK917	WAL636	BEH403	BAR591	WIN505	BRA934	WIL858	AND759	BOS744	CHA224	DIE218
	Exe	Exe	Exe	Exe	Exe	Exe	Exe	Exe	Exe	Exe	Exe	Exe								Sal	Sal	Sal	Sal	Sal	Sal	Sal	Sal	Sal	Sal	Sal	Sal
	2022-04-22	2021-12-15	2022-03-25	2022-04-01	2022-04-15	2022-02-11	2022-03-30	2022-03-10	2022-04-20	2022-07-26	2022-08-30	2022-10-19								2022-01-28	2022-01-19	2022-02-02	2022-03-09	2022-04-28	2022-02-23	2022-04-06	2022-03-03	2022-05-18	2022-06-28	2022-09-14	2022-10-12
-30																			-30
0																			0
2	82.2	117	80.4	28.2	66.6	64.2	98.4	28.8	40.2	96.6	121.8	85.8							2	87.6	123	123.6	45.6	94.2	78.6	126.6	30.6	50.4	85.2	184.8	111.6
4	172.8	122.4	120.6	84.6	117	60	120.6	32.4	100.2	123	122.4	187.2							4	158.4	121.8	233.4	73.2	93.6	194.4	148.2	43.8	88.8	154.8	215.4	231.6
6	249.6	183	274.8	151.8	178.8	79.2	177.6	73.2	151.2	158.4	120	314.4							6	286.2	123.6	562.8		164.4	371.4	250.8	118.2	135.6	219.6	336	421.2
8	225	247.8	358.8	135	184.2		222	126	116.4	180.6	139.8	289.2							8	342	186.6	760.2		227.4	374.4	329.4	161.4	138.6	222.6	477.6	400.2
10	198	193.8	370.2	107.4	185.4		241.8	133.2	123	183.6	162.6	226.2							10	342.6	238.2	665.4		221.4	327	316.8	135.6	131.4	234	522	317.4
20	1035	597	1944	534	942	1101	1503	480	801	966	1149	1113							20	1848	1425	3102	204	1290	1917	1854	660	753	1167	2745	1416
30	1254	1122	2151	609	957	1182	1941	396	906	1062	1470	1227							30	1968	1872	3762	429	1656	2247	2343	633	945	1260	3036	1416
60	5310	6534	8559	2304	3528	4491	7551	1404	2925	3726	7290	4356							60	6975	6498	14076	2232	5733	7515	7992	2016	3141	4248	9171	4482
90	6336	7785	10962	2619	3843	5274	10116	1557	3015	4626	9234	5130							90	8388	7029	14445	2682	5724	8838	8640	2601	2601	5481	7731	5463
120	6390	7137	13554	2673	3519	4212	11448	1548	3789	5004	7002	5715							120	9126	6813	14868	2520	4986	10557	9072	2601	2124	6543	8154	5382
150	6345	6759	11853	2772	3456	5364	10269	1764	4446	5562	4752	6111							150	9108	6606	16110	2178	4680	11619	9090	2124	2799	6588	8478	4509
180	7578	6993	8955	3042	3177	6183	7677	1854	4284	6120	5391	5643							180	9666	7758	15147	2538	4968	10800	8892	1890	3042	6921	7290	4410
AUC	35175.6	37791	59182.8	15060	20154	28010.4	51365.4	9396.6	20697	27808.2	36954.6	30397.8	30999.5	4148.84		0.039767			AUC	48295.8	38794.2	83855.4	12901.8	29838	54838.8	49054.8	13014.6	15949.8	33124.2	48340.8	28560	38047.3	5930.1
Basal	7452	10638	8262	2862	6588	6102	9018	2538	3510	8370	11394	7884							Basal	8802	9450	12582	2700	8208	8694	11502	2862	3834	7668	14094	10152
AAB	27723.6	27153	50920.8	12198	13566	21908.4	42347.4	6858.6	17187	19438.2	25560.6	22513.8	23947.9	3592.25		0.0733305			AAB	39493.8	29344.2	71273.4	10201.8	21630	46144.8	37552.8	10152.6	12115.8	25456.2	34246.8	18408	29668.3	5119.25

## Sheet: Figure 2b
De-identifier	LAM829	MOR080	JUR180	DEM739	WIT253	KRU335	SOR410	BAL598	WYT874	GRE244	DEN333								LAM829	MOR080	JUR180	DEM739	WIT253	KRU335	SOR410	BAL598	WYT874	GRE244	DEN333
	Exe	Exe	Exe	Exe	Exe	Exe	Exe	Exe	Exe	Exe	Exe								Sal	Sal	Sal	Sal	Sal	Sal	Sal	Sal	Sal	Sal	Sal
uU/ml	2021-10-20	2021-12-08	2021-12-21	2022-01-05	2022-04-07	2022-02-25	2022-06-17	2022-06-27	2022-07-15	2022-10-28	2022-11-11								2021-11-03	2021-12-01	2022-01-21	2021-12-17	2022-03-23	2022-03-04	2022-06-24	2022-07-25		2022-11-09	2022-11-04
-30	8.9	8.7	3.8	15.8	23.2	6.6	8.1	15.5	4.8	11.8	5.2							-30	6.5	8.5	5.6	13.7	16.7	7.1	8.2	10.4		10.8	4.5
0	7.7	8	5.7	9.6	12.7	7	13.6	12.2	4.9	12.6	5.3							0	7.9	9	4.8	13.6	18.4	5.7	11.7	11.4		9.5	4.1
2	9.4	7.6	5.2	12	13.5		10.6	10.6	5.2	14.2	3							2	6.8	9.5	5.1	14	18.1	6.8	9.7	12.2		11	3.9
4		7.5	5.2	11.9	13.6	8.1	11.4	10.1	7.2	14.1	3.4							4	7.4	8.2	5.8	13.4	15.3	6.2	8.6	10.6		10.4	3.9
6	9.2	7.5	5.3	13.3	12.1		9.9	10.5	10.2	13	3.4							6	7.4	10.2	6	9.6	13.7	6.9	9	11.1		10.4	4.2
8	8.3	8.3	5.1	13.4	15.7		10.5	12.3	10	14.7	3.3							8	9.8	9.5	5.8	10.6	15.2	7.2	7.8	11.1		11.2	3.9
10	8.6	8.8	5.3	13.7	14.9		10.5	11	10.4	14.6	3.7							10	10.9	9.8	6.4	13.1	19.1	8.5	7.7	11.3		12.8	3.9
20	12.9	10.3	5.7	17.7	19.2	9.1	9.6	11.1	10.7	15.9	4.4							20	9.8	15.1	8.3	14.2	28.7	12.9	10.2	13.9		15.6	5.5
30	13.9	12	5.8	15.9	24.5	10.1	11.8	11.1	12.5	17.5	6.4							30	15.6	9.6	7.5	22.4	34.4	14.7	11.6	16.3		15.7	6.4
60	13.6	14.9	7.3	12.5	37.2		15.4	10.9	18.9	20.3	5.8							60	14.9	18.4	6.6	18.6	62.8	17.2	13.6	17.3		25.1	5.1
90	15.4	18.2	7.3	10.3	43.1	16.2	18.3	14.2	20.7	21.4	3.7							90	16.5	18	3.6	21.9	84.2	19.6	15.5	16.1		26.9	7.1
120	13.4	17.4	5.6	14.9	46.3		15.1	10.7	21.6	25.8	4.5							120	14.6	18.3	7.5	21.4	74.6	19.2	22	17.6		26.4	4.8
150	15.8	20	5.1	16	36.3	15.9	20.7	10.3	22.8	21.6	4.8							150	11.6	24.4	7.3	23.6	76.2	19	18.3	18.8		30.5	7.4
180	14.2	20.1	5.6	10.6	31.7	18.7	24.6	11.2	26.7	20.4	4.9							180	10.4	16.8	6	17.4	52.7	19.1	16.8	15.5		23.8	6.2
	LAM829	MOR080	JUR180	DEM739	WIT253	KRU335	SOR410	BAL598	WYT874	GRE244	DEN333								LAM829	MOR080	JUR180	DEM739	WIT253	KRU335	SOR410	BAL598	WYT874	GRE244	DEN333
Conversion	Exe	Exe	Exe	Exe	Exe	Exe	Exe	Exe	Exe	Exe	Exe								Sal	Sal	Sal	Sal	Sal	Sal	Sal	Sal	Sal	Sal	Sal
pmol/l	2021-10-20	2021-12-08	2021-12-21	2022-01-05	2022-04-07	2022-02-25	2022-06-17	2022-06-27	2022-07-15	2022-10-28	2022-11-11								2021-11-03	2021-12-01	2022-01-21	2021-12-17	2022-03-23	2022-03-04	2022-06-24	2022-07-25		2022-11-09	2022-11-04
-30	53.4	52.2	22.8	94.8	139.2	39.6	48.6	93	28.8	70.8	31.2							-30	39	51	33.6	82.2	100.2	42.6	49.2	62.4		64.8	27
0	46.2	48	34.2	57.6	76.2	42	81.6	73.2	29.4	75.6	31.8							0	47.4	54	28.8	81.6	110.4	34.2	70.2	68.4		57	24.6
2	56.4	45.6	31.2	72	81		63.6	63.6	31.2	85.2	18							2	40.8	57	30.6	84	108.6	40.8	58.2	73.2		66	23.4
4		45	31.2	71.4	81.6	48.6	68.4	60.6	43.2	84.6	20.4							4	44.4	49.2	34.8	80.4	91.8	37.2	51.6	63.6		62.4	23.4
6	55.2	45	31.8	79.8	72.6		59.4	63	61.2	78	20.4							6	44.4	61.2	36	57.6	82.2	41.4	54	66.6		62.4	25.2
8	49.8	49.8	30.6	80.4	94.2		63	73.8	60	88.2	19.8							8	58.8	57	34.8	63.6	91.2	43.2	46.8	66.6		67.2	23.4
10	51.6	52.8	31.8	82.2	89.4		63	66	62.4	87.6	22.2							10	65.4	58.8	38.4	78.6	114.6	51	46.2	67.8		76.8	23.4
20	77.4	61.8	34.2	106.2	115.2	54.6	57.6	66.6	64.2	95.4	26.4							20	58.8	90.6	49.8	85.2	172.2	77.4	61.2	83.4		93.6	33
30	83.4	72	34.8	95.4	147	60.6	70.8	66.6	75	105	38.4							30	93.6	57.6	45	134.4	206.4	88.2	69.6	97.8		94.2	38.4
60	81.6	89.4	43.8	75	223.2		92.4	65.4	113.4	121.8	34.8							60	89.4	110.4	39.6	111.6	376.8	103.2	81.6	103.8		150.6	30.6
90	92.4	109.2	43.8	61.8	258.6	97.2	109.8	85.2	124.2	128.4	22.2							90	99	108	21.6	131.4	505.2	117.6	93	96.6		161.4	42.6
120	80.4	104.4	33.6	89.4	277.8		90.6	64.2	129.6	154.8	27							120	87.6	109.8	45	128.4	447.6	115.2	132	105.6		158.4	28.8
150	94.8	120	30.6	96	217.8	95.4	124.2	61.8	136.8	129.6	28.8							150	69.6	146.4	43.8	141.6	457.2	114	109.8	112.8		183	44.4
180	85.2	120.6	33.6	63.6	190.2	112.2	147.6	67.2	160.2	122.4	29.4							180	62.4	100.8	36	104.4	316.2	114.6	100.8	93		142.8	37.2
Basal	49.8	50.1	28.5	76.2	107.7	40.8	65.1	83.1	29.1	73.2	31.5	57.7364	7.71376		0.0960005				43.2	52.5	31.2	81.9	105.3	38.4	59.7	65.4		60.9	25.8	56.43	7.62921
Peak	94.8	120.6	33.6	96	277.8	112.2	147.6	67.2	160.2	154.8	29.4	117.655	20.9247		0.0906188				87.6	146.4	45	141.6	457.2	115.2	132	112.8		183	44.4	146.52	37.1801
Clamp	86.8	115	32.6	83	228.6	103.8	120.8	64.4	142.2	135.6	28.4	103.745	16.9233		0.122847				73.2	119	41.6	124.8	407	114.6	114.2	103.8		161.4	36.8	129.64	33.1264
	LAM829	MOR080	JUR180	DEM739	WIT253	KRU335	SOR410	BAL598	WYT874	GRE244	DEN333								LAM829	MOR080	JUR180	DEM739	WIT253	KRU335	SOR410	BAL598	WYT874	GRE244	DEN333
	2021-10-20	2021-12-08	2021-12-21	2022-01-05	2022-04-07	2022-02-25	2022-06-17	2022-06-27	2022-07-15	2022-10-28	2022-11-11								2021-11-03	2021-12-01	2022-01-21	2021-12-17	2022-03-23	2022-03-04	2022-06-24	2022-07-25		2022-11-09	2022-11-04
-30																		-30
0																		0
2	102.6	93.6	65.4	129.6	157.2	84	145.2	136.8	60.6	160.8	49.8							2	88.2	111	59.4	165.6	219	75	128.4	141.6		123	48
4	112.8	90.6	62.4	143.4	162.6	97.2	132	124.2	74.4	169.8	38.4							4	85.2	106.2	65.4	164.4	200.4	78	109.8	136.8		128.4	46.8
6	110.4	90	63	151.2	154.2	97.2	127.8	123.6	104.4	162.6	40.8							6	88.8	110.4	70.8	138	174	78.6	105.6	130.2		124.8	48.6
8	105	94.8	62.4	160.2	166.8		122.4	136.8	121.2	166.2	40.2							8	103.2	118.2	70.8	121.2	173.4	84.6	100.8	133.2		129.6	48.6
10	101.4	102.6	62.4	162.6	183.6		126	139.8	122.4	175.8	42							10	124.2	115.8	73.2	142.2	205.8	94.2	93	134.4		144	46.8
20	645	573	330	942	1023	546	603	663	633	915	243							20	621	747	441	819	1434	642	537	756		852	282
30	804	669	345	1008	1311	576	642	666	696	1002	324							30	762	741	474	1098	1893	828	654	906		939	357
60	2475	2421	1179	2556	5553	1818	2448	1980	2826	3402	1098							60	2745	2520	1269	3690	8748	2871	2268	3024		3672	1035
90	2610	2979	1314	2052	7227	2916	3033	2259	3564	3753	855							90	2826	3276	918	3645	13230	3312	2619	3006		4680	1098
120	2592	3204	1161	2268	8046	2916	3006	2241	3807	4248	738							120	2799	3267	999	3897	14292	3492	3375	3033		4797	1071
150	2628	3366	963	2781	7434	2862	3222	1890	3996	4266	837							150	2358	3843	1332	4050	13572	3438	3627	3276		5121	1098
180	2700	3609	963	2394	6120	3114	4077	1935	4455	3780	873							180	1980	3708	1197	3690	11601	3429	3159	3087		4887	1224
AUC	14986.2	17292.6	6570.6	14748	37538.4	15026.4	17684.4	12295.2	20460	22201.2	5179.2	16725.7	2601.11		0.103691			AUC	14580.6	18663.6	6969.6	21620.4	65742.6	18422.4	16776.6	17764.2		25597.8	6403.8	21254.2	5285.51
Basal	8964	9018	5130	13716	19386	7344	11718	14958	5238	13176	5670							Basal	7776	9450	5616	14742	18954	6912	10746	11772		10962	4644
AAB	6022.2	8274.6	1440.6	1032	18152.4	7682.4	5966.4	-2662.8	15222	9025.2	-490.8	6333.11	1933.69		0.0668638			AAB	6804.6	9213.6	1353.6	6878.4	46788.6	11510.4	6030.6	5992.2		14635.8	1759.8	11096.8	4163.6

## Sheet: Figure 2c
De-identifier	WEL992	AAK917	WAL636	BEH403	BAR591	WIN505	BRA934	WIL858	AND759	BOS744	CHA224	DIE218									WEL992	AAK917	WAL636	BEH403	BAR591	WIN505	BRA934	WIL858	AND759	BOS744	CHA224	DIE218
	Exe	Exe	Exe	Exe	Exe	Exe	Exe	Exe	Exe	Exe	Exe	Exe									Sal	Sal	Sal	Sal	Sal	Sal	Sal	Sal	Sal	Sal	Sal	Sal
	2022-04-22	2021-12-15	2022-03-25	2022-04-01	2022-04-15	2022-02-11	2022-03-30	2022-03-10	2022-04-20	2022-07-26	2022-08-30	2022-10-19									2022-01-28	2022-01-19	2022-02-02	2022-03-09	2022-04-28	2022-02-23	2022-04-06	2022-03-03	2022-05-18	2022-06-28	2022-09-14	2022-10-12
-30	0.8	1.1	1	0.57	0.79	1.1	0.91	0.54	0.63	0.95	1.1	0.63				0.00321239				-30	0.84	1.2	1.2	0.63	0.86	1.2	1	0.6	0.63	0.92	1.2	0.63
0	0.68	1.1	0.99	0.58	0.78	1.1	0.94	0.55	0.63	0.95	1.1	0.63				0.282632				0	0.79	1.2	1.1	0.56	0.85	0.99	0.86	0.52	0.62	0.85	1.3	0.81
2	0.77	1.1	0.94	0.53	0.75	0.99	0.91	0.54	0.6	0.93	1	0.63				0.092834				2	0.76	1.2	1.1	1.5	0.85	1	0.94	0.56	0.66	0.9	1.3	0.67
4	1.1	1.1	1.3	1	0.98	0.96	1.2	0.55	0.99	0.99	1.1	1.1				0.100939				4	1.1	1.2	1.6		0.83	1.6	1	0.62	0.87	1.3	1.5	1.3
6	1.2	1.3	2	1.1	1.1	1.1	1.2	0.84	1	1.2	1.1	1.1				0.0124867				6	1.4	1.2	2.4		1.2	1.8	1.3	1	0.97	1.4	1.9	1.4
8	1.1	1.3	1.8	1.1	1.1	1.5	1.4	0.97	0.97	1.2	1.2	1				0.0112656				8	1.5	1.4	2.4		1.2	1.8	1.4	1	0.95	1.4	2.1	1.3
10	1.3	1.4	1.7	1	1.1	1.6	1.5	0.99	1.1	1.2	1.1	0.97				0.0454965				10	1.6	1.5	2.2		1.2	1.6	1.4	1	1	1.5	2.1	1.3
20	1.3	1.6	2	1	1.2	1.9	1.8	0.92	1.2	1.3	1.5	1.2				0.00105467				20	1.9	1.9	2.5	1.3	1.5	2.2	1.7	1.2	1.2	1.7	2.4	1.4
30	1.5	2.1	2.5	1.4	1.4	2.3	2.1	1	1.4	1.4	1.7	1.2				0.0149441				30	2	2.1	3.1	1.3	1.8	2.2	2	1.3	1.5	1.9	2.7	1.5
60	2.3	3	3.5	1.9	1.9	3	3	1.3	1.7	1.9	2.7	1.6				0.0427251				60	2.8	2.7	4.5	1.7	2.4	3.2	2.8	1.7	2	2.3	2.8	1.8
90	2.4	3	4	2.1	2	2.9	4	1.5	2	2.2	3	1.9				0.115175				90	3.1	3.1	4.7	1.9	2.8	3.9	2.9	2.2	2	3	2.8	2.2
120	2.8	3.1	4.4	2.2	2.1	2.6	4.1	1.8	2.2	2.4	2.8	2				0.0878043				120	3.6	3.3	5.1	1.8	2.7	4.3	3.3	2.2	1.9	3.2	3.3	2.1
150	2.9	3.2	4.2	2.1	2.4	4	3.8	2.1	2.4	2.8	2.4	2.1				0.0877391				150	3.6	3.3	5.3	2	2.7	4.1	3.3	2.2	2.3	3.3	3	2.1
180	3.3	3.3	4.4	2.5	2.3	3.2	3.8	2	2.4	2.8	2.8	2				0.128718				180	3.7	3.4	5.1	2.1	2.8	4.1	3.2	2.2	2.2	3.5	3	2.1
Basal	0.74	1.1	0.995	0.575	0.785	1.1	0.925	0.545	0.63	0.95	1.1	0.63	0.839583	0.0618296		0.0246241				Basal	0.815	1.2	1.15	0.595	0.855	1.095	0.93	0.56	0.625	0.885	1.25	0.72	0.89	0.0695685
Peak	3.3	3.3	4.4	2.5	2.4	4	4.1	2.1	2.4	2.8	2.8	2.1	3.01667	0.230557		0.22291				Peak	3.7	3.4	5.3	2.1	2.8	4.3	3.3	2.2	2.3	3.5	3.3	2.1	3.19167	0.280815
De-identifier	WEL992	AAK917	WAL636	BEH403	BAR591	WIN505	BRA934	WIL858	AND759	BOS744	CHA224	DIE218									WEL992	AAK917	WAL636	BEH403	BAR591	WIN505	BRA934	WIL858	AND759	BOS744	CHA224	DIE218
	Exe	Exe	Exe	Exe	Exe	Exe	Exe	Exe	Exe	Exe	Exe	Exe									Sal	Sal	Sal	Sal	Sal	Sal	Sal	Sal	Sal	Sal	Sal	Sal
	2022-04-22	2021-12-15	2022-03-25	2022-04-01	2022-04-15	2022-02-11	2022-03-30	2022-03-10	2022-04-20	2022-07-26	2022-08-30	2022-10-19									2022-01-28	2022-01-19	2022-02-02	2022-03-09	2022-04-28	2022-02-23	2022-04-06	2022-03-03	2022-05-18	2022-06-28	2022-09-14	2022-10-12
-30																				-30
0																				0
2	1.45	2.2	1.93	1.11	1.53	2.09	1.85	1.09	1.23	1.88	2.1	1.26								2	1.55	2.4	2.2	2.06	1.7	1.99	1.8	1.08	1.28	1.75	2.6	1.48
4	1.87	2.2	2.24	1.53	1.73	1.95	2.11	1.09	1.59	1.92	2.1	1.73								4	1.86	2.4	2.7	3	1.68	2.6	1.94	1.18	1.53	2.2	2.8	1.97
6	2.3	2.4	3.3	2.1	2.08	2.06	2.4	1.39	1.99	2.19	2.2	2.2								6	2.5	2.4	4		2.03	3.4	2.3	1.62	1.84	2.7	3.4	2.7
8	2.3	2.6	3.8	2.2	2.2	2.6	2.6	1.81	1.97	2.4	2.3	2.1								8	2.9	2.6	4.8		2.4	3.6	2.7	2	1.92	2.8	4	2.7
10	2.4	2.7	3.5	2.1	2.2	3.1	2.9	1.96	2.07	2.4	2.3	1.97								10	3.1	2.9	4.6		2.4	3.4	2.8	2	1.95	2.9	4.2	2.6
20	13	15	18.5	10	11.5	17.5	16.5	9.55	11.5	12.5	13	10.85								20	17.5	17	23.5	13	13.5	19	15.5	11	11	16	22.5	13.5
30	14	18.5	22.5	12	13	21	19.5	9.6	13	13.5	16	12								30	19.5	20	28	13	16.5	22	18.5	12.5	13.5	18	25.5	14.5
60	57	76.5	90	49.5	49.5	79.5	76.5	34.5	46.5	49.5	66	42								60	72	72	114	45	63	81	72	45	52.5	63	82.5	49.5
90	70.5	90	112.5	60	58.5	88.5	105	42	55.5	61.5	85.5	52.5								90	88.5	87	138	54	78	106.5	85.5	58.5	60	79.5	84	60
120	78	91.5	126	64.5	61.5	82.5	121.5	49.5	63	69	87	58.5								120	100.5	96	147	55.5	82.5	123	93	66	58.5	93	91.5	64.5
150	85.5	94.5	129	64.5	67.5	99	118.5	58.5	69	78	78	61.5								150	108	99	156	57	81	126	99	66	63	97.5	94.5	63
180	93	97.5	129	69	70.5	108	114	61.5	72	84	78	61.5								180	109.5	100.5	156	61.5	82.5	123	97.5	66	67.5	102	90	63
AUC	421.32	495.6	642.27	338.54	341.74	507.8	583.36	272.49	339.35	378.79	434.5	308.11	421.989	33.1343		0.0308805				AUC	527.41	504.2	780.8	304.06	427.21	615.49	492.54	332.88	334.52	481.35	507.5	339.45	470.618	39.6801
Basal	133.2	198	179.1	103.5	141.3	198	166.5	98.1	113.4	171	198	113.4								Basal	146.7	216	207	107.1	153.9	197.1	167.4	100.8	112.5	159.3	225	129.6
AAB	288.12	297.6	463.17	235.04	200.44	309.8	416.86	174.39	225.95	207.79	236.5	194.71	270.864	26.0173		0.0619371				AAB	380.71	288.2	573.8	196.96	273.31	418.39	325.14	232.08	222.02	322.05	282.5	209.85	310.417	30.8845

## Sheet: Figure 2d
De-identifier	LAM829	MOR080	JUR180	DEM739	WIT253	KRU335	SOR410	BAL598	WYT874	GRE244	DEN333								LAM829	MOR080	JUR180	DEM739	WIT253	KRU335	SOR410	BAL598		GRE244	DEN333
	Exe	Exe	Exe	Exe	Exe	Exe	Exe	Exe	Exe	Exe	Exe								Sal	Sal	Sal	Sal	Sal	Sal	Sal	Sal	Sal	Sal	Sal
	2021-10-20	2021-12-08	2021-12-21	2022-01-05	2022-04-07	2022-02-25	2022-06-17	2022-06-27	2022-07-15	2022-10-28	2022-11-11								2021-11-03	2021-12-01	2022-01-21	2021-12-17	2022-02-23	2022-03-04	2022-06-24	2022-07-25	2022-11-04	2022-11-09	2022-11-04
-30	1.3	1.2	0.78	1.2	1.3	0.9	1.1	1.3	0.83	1.2	0.78			0.684473				-30	1	1.1	0.91	1.8	1.5	0.9	1.1	1.1		1.2	0.83
0	1.3	1.1	0.76	1.2	1.1	1	1.1	1.2	0.86	1.3	0.76			0.250361				0	1	1.2	0.94	1.7	1.5	0.92	1.2	1.2		1.3	0.74
2	1.3	1.1	0.73	1.3	1.2		1.1	1.2	0.89	1.4	0.7			0.539706				2	0.96	1.2	0.92	1.7	1.5	0.93	1.1	1.2		1.2	0.71
4		1.1	0.73	1.2	1.1	0.99	1.2	1.2	0.99	1.3	0.68			0.311584				4	0.88	1.2	0.94	1.8	1.5	0.94	1	1.1		1.2	0.74
6	1.3	1.1	0.74	1.3	1.2		1.1	1.2	1.1	1.3	0.69			0.430651				6	0.97	1.4	0.95	1.7	1.4	0.91	1	1.2		1.2	0.74
8	1.2	1	0.74	1.3	1.2	0.79	1.2	1.3	1.1	1.3	0.72			0.394483				8	1	1.3	0.88	1.7	1.4	0.95	1	1.2		1.2	0.73
10	1.3	1.1	0.73	1.3	1.1		1.1	1.2	1.2	1.4	0.71			0.271783				10	1	1.3	0.92	1.7	1.6	0.99	1.1	1.2		1.3	0.73
20	1.4	1.2	0.76	1.4	1.3	1.2	1.2	1.2	1.4	1.4	0.75			0.14616				20	1.2	1.4	1.1	1.9	1.9	1.2	1.1	1.2		1.4	0.83
30	1.5	1.1	0.77	1.4	1.4	1.2	1.2	1.3	1.5	1.6	0.82			0.0572357				30	1.4	1.5	1	2.3	2.1	1.4	1.3	1.3		1.5	0.93
60	1.6	1.7	0.83	1.3	1.9	1.3	1.3	1.3	2.2	1.8	0.85			0.0220714				60	1.6	2	0.97	2.3	2.9	1.7	1.4	1.5		1.9	0.88
90	1.8	2	0.84	1.4	2.5	1.7	1.3	1.2	2.6	1.9	0.75			0.0196917				90	1.8	2.1	0.94	2.3	3.7	2	1.7	1.5		2.1	1.1
120	1.8	2.2	0.76	1.5	2.6	1.8	1.2	1.3	2.9	2.2	0.82			0.00909604				120	1.8	2.3	1	2.3	3.4	2.2	1.9	1.6		2.2	0.93
150	1.9	2.4	0.75	1.5	2.4	1.8	1.8	1.3	3	2	0.88			0.0302748				150	1.7	2.5	1	2.5	3.7	2.3	1.8	1.7		2.4	1.1
180	1.8	2.6	0.76	1.6	2	1.8	2	1.3	3.4	2.1	0.86			0.0460553				180	1.8	2.6	0.96	2.4	3.3	2.4	1.8	1.6		2.4	1
fasting	1.3	1.15	0.77	1.2	1.2	0.95	1.1	1.25	0.845	1.25	0.77	1.07136	0.0182681	0.411263					1	1.15	0.925	1.75	1.5	0.91	1.15	1.15		1.25	0.785	1.157	0.028982
peak	1.9	2.6	0.84	1.6	2.6	1.8	2	1.3	3.4	2.2	1.83	2.00636	0.0629446	0.167854					1.8	2.6	1.1	2.5	3.7	2.4	1.9	1.7		2.4	1.1	2.12	0.0777174
Clamp	1.83333	2.4	0.756667	1.53333	2.33333	1.8	1.66667	1.3	3.1	2.1	0.853333	1.78879	0.0626401	0.0134447					1.76667	2.46667	0.986667	2.4	3.46667	2.3	1.83333	1.63333		2.33333	1.01	2.01967	0.0741601
De-identifier	LAM829	MOR080	JUR180	DEM739	WIT253	KRU335	SOR410	BAL598	WYT874	GRE244	DEN333								LAM829	MOR080	JUR180	DEM739	WIT253	KRU335	SOR410	BAL598		GRE244	DEN333
	Exe	Exe	Exe	Exe	Exe	Exe	Exe	Exe	Exe	Exe	Exe								Sal	Sal	Sal	Sal	sal	Sal	Sal	Sal	Sal	Sal	Sal
	2021-10-20	2021-12-08	2021-12-21	2022-01-05	2022-04-07	2022-02-25	2022-06-17	2022-06-27	2022-07-15	2022-10-28	2022-11-11								2021-11-03	2021-12-01	2022-01-21	2021-12-17	2022-02-23	2022-03-04	2022-06-24	2022-07-25	2022-11-04	2022-11-09	2022-11-04
-30																		-30
0																		0
2	2.6	2.2	1.49	2.5	2.3	2	2.2	2.4	1.75	2.7	1.46							2	1.96	2.4	1.86	3.4	3	1.85	2.3	2.4		2.5	1.45
4	2.6	2.2	1.46	2.5	2.3	1.98	2.3	2.4	1.88	2.7	1.38							4	1.84	2.4	1.86	3.5	3	1.87	2.1	2.3		2.4	1.45
6	2.6	2.2	1.47	2.5	2.3	1.98	2.3	2.4	2.09	2.6	1.37							6	1.85	2.6	1.89	3.5	2.9	1.85	2	2.3		2.4	1.48
8	2.5	2.1	1.48	2.6	2.4	1.58	2.3	2.5	2.2	2.6	1.41							8	1.97	2.7	1.83	3.4	2.8	1.86	2	2.4		2.4	1.47
10	2.5	2.1	1.47	2.6	2.3	1.58	2.3	2.5	2.3	2.7	1.43							10	2	2.6	1.8	3.4	3	1.94	2.1	2.4		2.5	1.46
20	13.5	11.5	7.45	13.5	12	12	11.5	12	13	14	7.3							20	11	13.5	10.1	18	17.5	10.95	11	12		13.5	7.8
30	14.5	11.5	7.65	14	13.5	12	12	12.5	14.5	15	7.85							30	13	14.5	10.5	21	20	13	12	12.5		14.5	8.8
60	46.5	42	24	40.5	49.5	37.5	37.5	39	55.5	51	25.05							60	45	52.5	29.55	69	75	46.5	40.5	42		51	27.15
90	51	55.5	25.05	40.5	66	45	39	37.5	72	55.5	24							90	51	61.5	28.65	69	99	55.5	46.5	45		60	29.7
120	54	63	24	43.5	76.5	52.5	37.5	37.5	82.5	61.5	23.55							120	54	66	29.1	69	106.5	63	54	46.5		64.5	30.45
150	55.5	69	22.65	45	75	54	45	39	88.5	63	25.5							150	52.5	72	30	72	106.5	67.5	55.5	49.5		69	30.45
180	55.5	75	22.65	46.5	66	54	57	39	96	61.5	26.1							180	52.5	76.5	29.4	73.5	105	70.5	54	49.5		72	31.5
AUC	303.3	338.3	140.82	256.2	370.1	276.12	250.9	228.7	432.22	334.8	146.4	279.805	8.10639	0.027129				AUC	288.62	369.2	176.54	408.7	544.2	336.32	284	268.8		356.7	173.16	320.624	11.0156
Basal	234	207	138.6	216	216	171	198	225	152.1	225	138.6							Basal	180	207	166.5	315	270	163.8	207	207		225	141.3
AAB	69.3	131.3	2.22	40.2	154.1	105.12	52.9	3.7	280.12	109.8	7.8	86.96	7.53361	0.00291201				AAB	108.62	162.2	10.04	93.7	274.2	172.52	77	61.8		131.7	31.86	112.364	7.73074

## Sheet: Figure 2e
De-identifier	WEL992	AAK917	WAL636	BEH403	BAR591	WIN505	BRA934	WIL858	AND759	BOS744	CHA224	DIE218								WEL992	AAK917	WAL636	BEH403	BAR591	WIN505	BRA934	WIL858	AND759	BOS744	CHA224	DIE218
	Exe	Exe	Exe	Exe	Exe	Exe	Exe	Exe	Exe	Exe	Exe	Exe								Sal	Sal	Sal	Sal	Sal	Sal	Sal	Sal	Sal	Sal	Sal	Sal
	2022-04-22	2021-12-15	2022-03-25	2022-04-01	2022-04-15	2022-02-11	2022-03-30	2022-03-10	2022-04-20	2022-07-26	2022-08-30	2022-10-19								2022-01-28	2022-01-19	2022-02-02	2022-03-09	2022-04-28	2022-02-23	2022-04-06	2022-03-03	2022-05-18	2022-06-28	2022-09-14	2022-10-12
-30	17	6	4.9	3.5	6.7	9.8	11	9	6.9	9.7	5.4	4.9				0.621631			-30	19	10	6.7	3.6	4.3	8.1	8.4	10	3.6	5.7	4.4	6.6
0	19	5.3	3.4	3.6	6.1	8.4	11	8.1	6.5	9.3	5	6.1				0.531549			0	19	9.1	5.7	1.9	6.9	7.2	5.6	7.9	3.9	7.6	4.9	6.8
2	20	5.9	5.6	2.8	5.5	8	10	8.1	6.7	11	4.4	6.5				0.0918224			2	17	8.4	5.8	1.7	6.4	5.4	6	7.7	4.8	6.7	3.9	7.3
4	16	6.7	5.6	3.7	5.7	7.4	3.3	8.8	7.2	9.7	5.8	1.7				0.57747			4	11	8	6		5.8	5.7	6.4	7.5	4.4	4.6	5.6	6.9
6	14	5.6	4.7	2.8	5.1	8.2	7.3	8.4	5.2	9.7	5.5	3.9				0.104812			6	12	8.1	4		6.3	5.2	5.5	5.9	3.3	1.8	3.6	5.4
8	8.6	4.5	4	2.3	5.3	7.1	7.5	6.6	3.4	7.9	5.2	3.6				0.15987			8	10	7	3.7		4.7	3	4.4	4.6	2.7	2.8	4	4.9
10	12	3.1	3	1.9	5.9	4.9	6.6	5.8	4.2	7.2	3.8	2.4				0.293016			10	11	6.3	4.4		4.5	4.2	3.7	4.2	2.7	2.6	3.7	3.7
20	9.4	1.9	2.8	1.7	5.1	4.3	4.7	4.2	2.8	6.2	3.9	2.8				0.118248			20	8.8	4.7	2.7	1.7	3.8	2.9	3	3.2	2.2	1.7	3.4	2.1
30	8.9	1.8	1.7	1.7	6.4	3.3	4.4	3.6	2.3	5.1	4.2	1.7				0.0728696			30	7.5	3.7	2.2	1.7	2.9	2.4	2.4	3.4	1.7	3.3	2.4	1.8
60	7.4	2	1.7	1.7	5.8	2.2	2.6	2.7	1.7	5	2	1.7				0.0540061			60	5.9	2.2	1.7	1.7	2	1.8	1.7	2.4	1.7	2.9	1.9	1.7
90	7.7	1.7	1.7	1.7	1.7	1.7	1.7	2.5	1.7	5.2	1.7	1.7				0.356056			90	6.1	2	1.7	1.7	1.9	2	1.7	2.6	1.7	3.1	1.9	1.7
120	5.2	1.7	1.7	1.7	1.7	2.6	1.7	2.2	1.7	4.4	2	1.7				0.295447			120	5.7	1.7	1.7	1.7	1.7	1.7	1.7	1.9	1.7	2.7	2.2	1.7
150	4	1.7	1.7	1.7	1.7	1.7	1.7	2.4	1.7	4.3	1.7	1.7				0.143456			150	3.5	1.7	1.7	1.7	1.7	1.7	1.7	1.7	1.7	2.4	1.7	1.7
180	4.1	1.7	1.7	1.7	1.7	1.7	1.7	1.8	1.7	3.6	1.7	1.7				0.188868			180	3.1	1.7	1.7	1.7	1.7	1.7	1.7		1.7	1.7	1.7	1.7
Fasting	18	5.65	4.15	3.55	6.4	9.1	11	8.55	6.7	9.5	5.2	5.5	7.775	1.13699		0.549522			Fasting	19	9.55	6.2	2.75	5.6	7.65	7	8.95	3.75	6.65	4.65	6.7	7.37083	1.19987
Nadir	4	1.7	1.7	1.7	1.7	1.7	1.7	1.8	1.7	3.6	1.7	1.7	2.05833	0.236277		0.178325			Nadir	3.1	1.7	1.7	1.7	1.7	1.7	1.7	1.7	1.7	1.7	1.7	1.7	1.81667	0.116667
De-identifier	WEL992	AAK917	WAL636	BEH403	BAR591	WIN505	BRA934	WIL858	AND759	BOS744	CHA224	DIE218								WEL992	AAK917	WAL636	BEH403	BAR591	WIN505	BRA934	WIL858	AND759	BOS744	CHA224	DIE218
	Exe	Exe	Exe	Exe	Exe	Exe	Exe	Exe	Exe	Exe	Exe	Exe								Sal	Sal	Sal	Sal	Sal	Sal	Sal	Sal	Sal	Sal	Sal	Sal
	2022-04-22	2021-12-15	2022-03-25	2022-04-01	2022-04-15	2022-02-11	2022-03-30	2022-03-10	2022-04-20	2022-07-26	2022-08-30	2022-10-19								2022-01-28	2022-01-19	2022-02-02	2022-03-09	2022-04-28	2022-02-23	2022-04-06	2022-03-03	2022-05-18	2022-06-28	2022-09-14	2022-10-12
-30																			-30
0																			0
2	39	11.2	9	6.4	11.6	16.4	21	16.2	13.2	20.3	9.4	12.6							2	36	17.5	11.5	3.6	13.3	12.6	11.6	15.6	8.7	14.3	8.8	14.1
4	36	12.6	11.2	6.5	11.2	15.4	13.3	16.9	13.9	20.7	10.2	8.2							4	28	16.4	11.8	3.4	12.2	11.1	12.4	15.2	9.2	11.3	9.5	14.2
6	30	12.3	10.3		10.8	15.6	10.6	17.2	12.4	19.4	11.3	5.6							6	23	16.1	10		12.1	10.9	11.9	13.4	7.7	6.4	9.2	12.3
8	22.6	10.1	8.7		10.4	15.3	14.8	15	8.6	17.6	10.7	7.5							8	22	15.1	7.7		11	8.2	9.9	10.5	6	4.6	7.6	10.3
10	20.6	7.6	7		11.2	12	14.1	12.4	7.6	15.1	9	6							10	21	13.3	8.1		9.2	7.2	8.1	8.8	5.4	5.4	7.7	8.6
20	107	25	29	18	55	46	56.5	50	35	67	38.5	26							20	99	55	35.5	17	41.5	35.5	33.5	37	24.5	21.5	35.5	29
30	91.5	18.5	22.5	17	57.5	38	45.5	39	25.5	56.5	40.5	22.5							30	81.5	42	24.5	17	33.5	26.5	27	33	19.5	25	29	19.5
60	244.5	57	51	51	183	82.5	105	94.5	60	151.5	93	51							60	201	88.5	58.5	51	73.5	63	61.5	87	51	93	64.5	52.5
90	226.5	55.5	51	51	112.5	58.5	64.5	78	51	153	55.5	51							90	180	63	51	51	58.5	57	51	75	51	90	57	51
120	193.5	51	51	51	51	64.5	51	70.5	51	144	55.5	51							120	177	55.5	51	51	54	55.5	51	67.5	51	87	61.5	51
150	138	51	51	51	51	64.5	51	69	51	130.5	55.5	51							150	138	51	51	51	51	51	51	54	51	76.5	58.5	51
180	121.5	51	51	51	51	51	51	63	51	118.5	51	51							180	99	51	51	51	51	51	51	51	51	61.5	51	51
AUC	1270.7	362.8	352.7	302.9	616.2	479.7	498.3	541.7	380.2	914.1	440.1	343.4	541.9	81.7368		0.06018			AUC	1105.5	484.4	371.6	296	420.8	389.5	379.9	468	336	496.5	399.8	364.5	459.375	61.2008
Symp fasting	4.5511	4.08028	4.20373	4.86052	4.7387	4.77874	5.05716	4.55945	5.18552	4.96185	4.71696	4.40781	4.67515	0.095973

[truncated: 38 more sheets: Figure 2f, Figure 3a, Figure 3b, Figure 3c, Figure 3d, Figure 3e, Figure 3f, Figure 4a, Figure 4b, Figure 4c, Figure 4d, Figure 4e, Figure 4f, Figure 5a, Figure 5b, Figure 5c, Figure 5d, Supp Fig1a, Supp Fig1b, Supp Fig1c …]
